# Supplementary material for: Changes in Microbial Community Structure in Response to Gummosis in Peach Tree Bark
Source: Plants (Basel). 2022 Oct 25;11(21):2834. doi: 10.3390/plants11212834 (PMC9657254; doi:10.3390/plants11212834)
Supplement: Supplementary file 1 [file plants-11-02834-s001.zip]

Archive with 1 entries (1 files):
- plants-1902214-supplementary materials.pdf
